# Supplementary material for: A therapeutic vaccine strategy to prevent Pneumocystis pneumonia in an immunocompromised host in a non-human primate model of HIV and Pneumocystis co-infection
Source: Front Immunol. 2022 Dec 6;13:1036658. doi: 10.3389/fimmu.2022.1036658 (PMC9763597; doi:10.3389/fimmu.2022.1036658)
Supplement: Supplementary file 2 [file Table_2.xlsx]

## Sheet: Extended Data Table 2
Extended Data Figure 2: Clinical characteristics of SIV-infected rhesus macaques in Cohort 2
Animal	Sex	Age at infection (years)	Weight at infection (kg)	Chronic CD4+ (no. of cells/µL)	Peak viral load (no. of RNA copies/mL)	Viral set point (no. of RNA copies/mL)	Baseline KEX1 IgG Titer	Peak KEX1 IgG Titer Post Alum + KEX1 VAX (-6wpi)	KEX1 IgG Titer Nadir Post-SIV (8wpi)	Peak KEX1 IgG Titer Post α-GC+KEX1 Boost#1 (12wpi)	KEX1 IgG Titer at α-GC+KEX Boost#2 (14wpi)	Peak KEX1 IgG Titer Post α-GC+KEX1 Boost#2 (16wpi)	Pc Infection Status *	Timepoint at Pc Infection (wpi)	Euthanasia Timepoint (wpi)
Cohort 2 VAX (n=6)
67-17	Female	8.75291	5.9	504.98	4.5 x 107	5.3 x 105	50	1024000	1400	352000	121600	320000	Negative	N/A	38
68-17	Female	7.84394	7.3	821.133	3.0 x 107	2.7 x 105	125	1280000	8000	352000	204800	384000	Negative	N/A	38
69-17	Female	6.17385	6.3	1877.04	3.2 x 106	2.9 x 104	150	768000	5600	179200	32000	128000	Negative	N/A	38
70-17	Female	6.01232	6.1	1752.72	7.5 x 106	2.7 x 105	350	192000	4800	32000	16000	51200	Negative	N/A	38
71-17	Female	6.48597	4.6	1026.57	5.4 x 106	4.3 x 105	50	1536000	11200	1664000	1280000	1024000	Negative	N/A	38
72-17	Female	5.97673	6	602.791	1.7 x 108	1.9 x 106	800	256000	6400	19200	76800	277333	Negative	N/A	38
Mean ± SD		6.9 ± 1.2	6.0 ± 0.9	1098 ± 586	4.4 ± 6.6 x 107	5.7 ± 6.8 x105	254 ± 289	824,667 ± 543,686	6,233 ± 3,275	433,067 ± 620,472	288,533 ± 490,469	364,089 ± 346,118	N/A	N/A	38 ± 0
Cohort 2 Sham (n=7)
73-17	Female	9.87543	5.9	479.278	3.8 x 107	1.4 x 105	150	200	0	0	0	0	Positive	32	40
74-17	Female	6.05065	7.3	255.525	4.8 x 107	7.9 x 105	250	400	500	400	1000	2000	Negative	N/A	40
75-17	Female	9.51677	5.5	444.755	1.1 x 108	7.7 x 106	250	350	0	0	0	0	Positive	12	17
76-17	Female	6.10815	5.3	587.136	1.9 x 107	5.6 x 105	175	350	0	0	0	150	Positive	36	40
77-17	Female	5.84531	8.7	844.061	1.5 x 107	2.6 x 106	100	300	0	0	0	0	Negative	N/A	40
78-17	Female	5.9384	5.4	307.527	1.0 x 107	8.8 x 105	125	200	0	0	0	0	Positive	24	24
79-17	Female	9.94114	6.2	642.476	7.5 x 106	5.7 x 105	250	150	0	0	0	0	Positive	16	24
80-17	Female	8.8	8.9	1100.6	4.5 x 106	1.5 x 103	200	175	0	0	0	0	Censored	Long term non progressor	Terminal
Mean ± SD		7.6 ± 2.0	6.3 ± 1.2	509 ± 202	3.6 ± 3.7 x 107	1.9 ± 2.7 x 106	186 ± 64	279 ± 95	71 ± 189	57 ± 151	143 ± 378	307 ± 749	N/A	N/A	32 ± 10
Unpaired t-test (VAX vs Sham)		0.433416	0.627109	0.0571889	0.7873	0.2526	0.6	0.0126901	0.00574837	0.148066	0.20934	0.0497629	N/A	N/A	0.2526
	Pc	Pneumocystis
	*	Pneumocystis infectionstatus was determined by bronchoalveolar lavage 1st round PCR
	N/A	Not applicable
	wpi	Weeks post-infection
